# Supplementary material for: Industrial Robots and Regional Fertility in European Countries
Source: Eur J Popul. 2023 Mar 28;39(1):11. doi: 10.1007/s10680-023-09657-4 (PMC10043858; doi:10.1007/s10680-023-09657-4)
Supplement: Supplementary file 2 — Supplementary file2 (XLSX 660 KB) [file 10680_2023_9657_MOESM2_ESM.xlsx]

## Sheet: Info
_BASIC	Basic models without moderators.
_INT_1	Models with interaction of exposure to robots and the initial (start of observation period) share of workers employed in manufacturing. (H1)
_INT_2	Models with interaction of exposure to robots with the initial share of workers employed out of manufacturing and interaction of exposure to robots with the initial ratio of women’s to men’s employment share in manufacturing workers employed. (H2)
_INT_3	Models with interaction of exposure to robots and the share of the highly-educated. (H3)
_INT_4	Models with interaction of exposure to robots and the share of workers employed in technology and knowledge-intensive sectors. (H4)

## Sheet: DE_BASIC
Table 21. OLS: Full basic models results for Germany.
	TFR	FR 20-24	FR 25-29	FR 30-34	FR 35-39	FR 40-44	FR 45+
Share of population aged 15-24	-1.143*	-0.821***	-0.424**	0.710***	-0.179**	-0.164***	-0.0136***
	(0.573)	(0.195)	(0.158)	(0.161)	(0.0864)	(0.0371)	(0.00475)
Share of population aged 25-49	2.366*	-0.0314	-0.541	1.601***	1.003***	0.0603	-0.0149
	(1.317)	(0.369)	(0.413)	(0.379)	(0.273)	(0.0728)	(0.0108)
Share of population aged 50+	0.632	-0.241	-0.407*	1.144***	0.155	-0.161***	-0.0221***
	(0.654)	(0.153)	(0.221)	(0.180)	(0.134)	(0.0532)	(0.00604)
Share of highly educated population	-0.00202	-0.00137**	-0.00341***	0.000362	0.00178***	0.000668***	0.0000710***
	(0.00156)	(0.000634)	(0.000820)	(0.000644)	(0.000418)	(0.000136)	(0.0000211)
Ratio of share of highly-educated women to share of highly-educated men	-0.662***	-0.0796*	-0.142**	-0.227***	-0.129***	-0.0215	-0.00267*
	(0.132)	(0.0392)	(0.0644)	(0.0402)	(0.0338)	(0.0133)	(0.00146)
Ratio of share of highly-educated women to share of highly-educated men_sq	0.525***	0.0716**	0.124***	0.162***	0.0984***	0.0184**	0.00184**
	(0.0800)	(0.0270)	(0.0403)	(0.0231)	(0.0166)	(0.00731)	(0.000827)
Share of economically active women	-0.000513	-0.000114	0.00130*	-0.000354	-0.000905	-0.000439**	-0.0000530**
	(0.00222)	(0.000653)	(0.000695)	(0.000905)	(0.000542)	(0.000194)	(0.0000204)
Dummy_1999	-0.00113	-0.000340	0.000111	-0.00141**	0.000285	0.000405**	0.0000312**
	(0.00145)	(0.000446)	(0.000483)	(0.000675)	(0.000400)	(0.000157)	(0.0000118)
Dummy_2000	0.00241	0.000382	0.000138	-0.00186*	0.00229***	0.00121***	0.0000711***
	(0.00216)	(0.000887)	(0.000807)	(0.00104)	(0.000609)	(0.000308)	(0.0000228)
Dummy_2001	0.00791**	0.00128	-0.0000596	-0.00174	0.00526***	0.00226***	0.000114***
	(0.00334)	(0.00159)	(0.00145)	(0.00143)	(0.000905)	(0.000477)	(0.0000383)
Dummy_2002	0.0137**	0.00219	-0.00180	-0.00178	0.00949***	0.00391***	0.000213***
	(0.00546)	(0.00241)	(0.00252)	(0.00218)	(0.00151)	(0.000809)	(0.0000632)
Dummy_2003	0.0155	-0.00809**	-0.00759*	0.00273	0.0214***	0.00683***	0.000428***
	(0.00946)	(0.00336)	(0.00399)	(0.00319)	(0.00219)	(0.00125)	(0.000102)
Dummy_2004	0.0411***	-0.0112**	-0.00301	0.0174***	0.0316***	0.00873***	0.000437***
	(0.0121)	(0.00455)	(0.00394)	(0.00345)	(0.00265)	(0.00148)	(0.000116)
Dummy_2005	0.0243*	-0.0208***	-0.0119***	0.0158***	0.0352***	0.0107***	0.000571***
	(0.0136)	(0.00562)	(0.00431)	(0.00409)	(0.00304)	(0.00169)	(0.000144)
Dummy_2006	0.0215	-0.0293***	-0.0211***	0.0160***	0.0472***	0.0153***	0.000857***
	(0.0165)	(0.00627)	(0.00486)	(0.00440)	(0.00356)	(0.00209)	(0.000160)
Dummy_2007	0.0589***	-0.0355***	-0.0202***	0.0370***	0.0664***	0.0196***	0.00121***
	(0.0200)	(0.00749)	(0.00606)	(0.00529)	(0.00455)	(0.00249)	(0.000184)
Dummy_2008	0.0671***	-0.0439***	-0.0252***	0.0448***	0.0783***	0.0237***	0.00147***
	(0.0229)	(0.00793)	(0.00699)	(0.00631)	(0.00520)	(0.00284)	(0.000222)
Dummy_2009	0.0492*	-0.0546***	-0.0345***	0.0420***	0.0840***	0.0255***	0.00152***
	(0.0248)	(0.00893)	(0.00738)	(0.00665)	(0.00586)	(0.00314)	(0.000229)
Dummy_2010	0.0880***	-0.0573***	-0.0279***	0.0569***	0.100***	0.0288***	0.00167***
	(0.0270)	(0.0101)	(0.00811)	(0.00713)	(0.00611)	(0.00329)	(0.000230)
Dummy_2011	0.0632**	-0.0676***	-0.0405***	0.0509***	0.106***	0.0310***	0.00173***
	(0.0285)	(0.0113)	(0.00834)	(0.00704)	(0.00675)	(0.00377)	(0.000275)
Dummy_2012	0.115***	-0.0653***	-0.0331***	0.0708***	0.123***	0.0353***	0.00205***
	(0.0362)	(0.0144)	(0.00956)	(0.00831)	(0.00792)	(0.00426)	(0.000302)
Dummy_2013	0.117***	-0.0724***	-0.0408***	0.0750***	0.134***	0.0386***	0.00210***
	(0.0375)	(0.0159)	(0.0106)	(0.00885)	(0.00814)	(0.00458)	(0.000347)
Dummy_2014	0.184***	-0.0706***	-0.0265**	0.101***	0.152***	0.0448***	0.00232***
	(0.0397)	(0.0169)	(0.0109)	(0.00892)	(0.00882)	(0.00503)	(0.000340)
Dummy_2015	0.234***	-0.0672***	-0.0210*	0.118***	0.170***	0.0502***	0.00282***
	(0.0408)	(0.0167)	(0.0115)	(0.00968)	(0.00914)	(0.00530)	(0.000389)
Dummy_2016	0.337***	-0.0479**	0.00120	0.147***	0.191***	0.0554***	0.00313***
	(0.0425)	(0.0183)	(0.0124)	(0.0105)	(0.00935)	(0.00549)	(0.000402)
Dummy_2017	0.321***	-0.0599***	-0.00639	0.149***	0.193***	0.0578***	0.00333***
	(0.0443)	(0.0190)	(0.0132)	(0.0115)	(0.00965)	(0.00564)	(0.000424)
Exposure to robots	-0.0000131	0.0000655	0.0000524	0.0000296	-0.0000904**	-0.0000412**	-0.000000690
	(0.000184)	(0.0000611)	(0.0000700)	(0.0000465)	(0.0000393)	(0.0000176)	(0.00000132)
Constant	0.607	0.503**	0.875***	-0.614**	-0.209	0.0923*	0.0180**
	(0.811)	(0.187)	(0.257)	(0.249)	(0.175)	(0.0522)	(0.00674)
N	680	680	680	680	680	680	680

## Sheet: FR_BASIC
Table 22. OLS: Full basic models results for France.
	TFR	FR 20-24	FR 25-29	FR 30-34	FR 35-39	FR 40-44	FR 45+
Share of population aged 15-24	-3.244	-3.075***	-0.0678	0.311	0.342	0.0354	0.0247
	(2.731)	(0.754)	(1.181)	(0.874)	(0.482)	(0.130)	(0.0190)
Share of population aged 25-49	-7.494***	-3.949***	-1.938**	-0.303	-0.212	-0.190	0.00178
	(2.522)	(0.442)	(0.919)	(0.910)	(0.506)	(0.161)	(0.0195)
Share of population aged 50+	-6.279***	-2.931***	-1.073	-0.583	-0.645**	-0.335***	-0.0453***
	(1.484)	(0.343)	(0.629)	(0.501)	(0.262)	(0.0958)	(0.0147)
Share of highly educated population	0.00184	0.000258	0.000337	0.000381	0.000695*	0.000123	0.0000139
	(0.00155)	(0.000494)	(0.000648)	(0.000468)	(0.000371)	(0.0000956)	(0.0000197)
Ratio of share of highly-educated women to share of highly-educated men	0.213	-0.0347	-0.111	0.166	0.147**	0.0651*	0.00750**
	(0.285)	(0.109)	(0.116)	(0.115)	(0.0615)	(0.0317)	(0.00350)
Ratio of share of highly-educated women to share of highly-educated men_sq	-0.105	0.0124	0.0431	-0.0757	-0.0635**	-0.0277**	-0.00275*
	(0.118)	(0.0453)	(0.0466)	(0.0474)	(0.0254)	(0.0132)	(0.00136)
Share of economically active women	-0.00108	0.000117	0.000416	-0.000861	-0.000791**	-0.000359**	-0.00000684
	(0.00155)	(0.000530)	(0.000872)	(0.000519)	(0.000282)	(0.000134)	(0.0000283)
Dummy_1999	0.0432***	0.00601**	0.00270	0.0181***	0.0113***	0.00282***	0.000404**
	(0.00591)	(0.00263)	(0.00339)	(0.00243)	(0.00179)	(0.000737)	(0.000158)
Dummy_2000	0.139***	0.0207***	0.0319***	0.0457***	0.0271***	0.00695***	0.000469*
	(0.0111)	(0.00406)	(0.00618)	(0.00415)	(0.00350)	(0.00139)	(0.000242)
Dummy_2001	0.143***	0.0221***	0.0168*	0.0515***	0.0339***	0.00970***	0.000995***
	(0.0196)	(0.00563)	(0.00935)	(0.00676)	(0.00533)	(0.00195)	(0.000349)
Dummy_2002	0.122***	0.0108	0.00463	0.0499***	0.0392***	0.0115***	0.00134***
	(0.0247)	(0.00671)	(0.0114)	(0.00990)	(0.00712)	(0.00262)	(0.000430)
Dummy_2003	0.134***	0.00548	0.00116	0.0643***	0.0450***	0.0132***	0.00156***
	(0.0300)	(0.00951)	(0.0129)	(0.0113)	(0.00913)	(0.00334)	(0.000529)
Dummy_2004	0.164***	0.00912	0.000159	0.0761***	0.0556***	0.0167***	0.00194**
	(0.0358)	(0.0114)	(0.0156)	(0.0152)	(0.0109)	(0.00386)	(0.000687)
Dummy_2005	0.196***	0.00783	-0.000993	0.0989***	0.0652***	0.0195***	0.00230***
	(0.0365)	(0.0135)	(0.0170)	(0.0141)	(0.0119)	(0.00442)	(0.000737)
Dummy_2006	0.250***	0.0136	0.0125	0.115***	0.0822***	0.0230***	0.00241**
	(0.0432)	(0.0156)	(0.0201)	(0.0176)	(0.0138)	(0.00489)	(0.000855)
Dummy_2007	0.237***	0.00592	0.00117	0.113***	0.0878***	0.0258***	0.00281***
	(0.0474)	(0.0174)	(0.0229)	(0.0191)	(0.0142)	(0.00539)	(0.000913)
Dummy_2008	0.275***	0.0121	0.00188	0.129***	0.0975***	0.0289***	0.00309***
	(0.0527)	(0.0188)	(0.0254)	(0.0199)	(0.0162)	(0.00586)	(0.00106)
Dummy_2009	0.276***	0.00799	-0.00203	0.135***	0.103***	0.0302***	0.00333***
	(0.0566)	(0.0207)	(0.0274)	(0.0211)	(0.0171)	(0.00654)	(0.00112)
Dummy_2010	0.292***	0.00561	-0.00393	0.143***	0.112***	0.0336***	0.00399***
	(0.0635)	(0.0227)	(0.0292)	(0.0253)	(0.0196)	(0.00707)	(0.00122)
Dummy_2011	0.273***	-0.00860	-0.0147	0.142***	0.117***	0.0375***	0.00414***
	(0.0696)	(0.0247)	(0.0328)	(0.0270)	(0.0212)	(0.00765)	(0.00133)
Dummy_2012	0.265***	-0.0174	-0.0245	0.144***	0.124***	0.0381***	0.00458***
	(0.0768)	(0.0262)	(0.0351)	(0.0290)	(0.0228)	(0.00816)	(0.00142)
Dummy_2013	0.240***	-0.0327	-0.0334	0.138***	0.129***	0.0415***	0.00499***
	(0.0841)	(0.0282)	(0.0377)	(0.0323)	(0.0250)	(0.00883)	(0.00152)
Dummy_2014	0.236**	-0.0440	-0.0424	0.148***	0.136***	0.0440***	0.00531***
	(0.0858)	(0.0296)	(0.0398)	(0.0313)	(0.0259)	(0.00948)	(0.00159)
Dummy_2015	0.183*	-0.0621*	-0.0623	0.136***	0.137***	0.0443***	0.00557***
	(0.0906)	(0.0315)	(0.0412)	(0.0356)	(0.0273)	(0.0100)	(0.00171)
Dummy_2016	0.151	-0.0733**	-0.0830*	0.136***	0.139***	0.0469***	0.00561***
	(0.0940)	(0.0331)	(0.0436)	(0.0359)	(0.0291)	(0.0106)	(0.00182)
Dummy_2017	0.123	-0.0827**	-0.0993**	0.131***	0.140***	0.0495***	0.00626***
	(0.0950)	(0.0348)	(0.0453)	(0.0366)	(0.0298)	(0.0110)	(0.00191)
Exposure to robots	0.0000806	-0.0000905	0.000123	0.000138	-0.00000873	-0.0000403	0.00000130
	(0.000424)	(0.000106)	(0.000189)	(0.000139)	(0.0000782)	(0.0000241)	(0.00000344)
Constant	6.774***	3.092***	1.758***	0.678	0.362	0.183**	0.00699
	(1.595)	(0.283)	(0.615)	(0.554)	(0.291)	(0.0766)	(0.0107)
N	440	440	440	440	440	440	440

## Sheet: IT_BASIC
Table 23. OLS: Full basic models results for Italy.
	TFR	FR 20-24	FR 25-29	FR 30-34	FR 35-39	FR 40-44	FR 45+
Share of population aged 15-24	-9.332***	-4.182***	-3.934***	0.296	-0.753	-0.473***	-0.0329
	(1.774)	(0.630)	(0.732)	(0.504)	(0.444)	(0.114)	(0.0210)
Share of population aged 25-49	-6.988***	-1.823***	-4.352***	-0.804**	0.145	-0.166	-0.0202
	(0.919)	(0.293)	(0.455)	(0.284)	(0.320)	(0.0968)	(0.0200)
Share of population aged 50+	-6.658***	-2.395***	-3.072***	-0.337*	-0.387**	-0.267***	-0.0103
	(0.778)	(0.247)	(0.318)	(0.191)	(0.160)	(0.0497)	(0.0101)
Share of highly educated population	-0.00232	-0.0000975	-0.00270**	-0.00203*	0.0000505	0.00114**	0.000143*
	(0.00359)	(0.00133)	(0.00128)	(0.00109)	(0.000998)	(0.000445)	(0.0000789)
Ratio of share of highly-educated women to share of highly-educated men	-0.0411	-0.109	-0.0737	0.107	0.0462	-0.0255	-0.00218
	(0.237)	(0.0773)	(0.118)	(0.0721)	(0.0726)	(0.0221)	(0.00367)
Ratio of share of highly-educated women to share of highly-educated men_sq	0.0515	0.0511	0.0303	-0.0317	-0.00447	0.0111	0.000585
	(0.0941)	(0.0311)	(0.0478)	(0.0289)	(0.0273)	(0.00886)	(0.00152)
Share of economically active women	0.00315	0.00197**	0.000248	-0.000118	0.000907	0.000106	0.0000609
	(0.00281)	(0.000798)	(0.00107)	(0.00104)	(0.000561)	(0.000225)	(0.0000458)
Dummy_1999	0.00832	-0.00698**	-0.00660*	0.0115**	0.00606***	0.000684	0.000485**
	(0.00882)	(0.00304)	(0.00377)	(0.00483)	(0.00203)	(0.00129)	(0.000170)
Dummy_2000	0.0255**	-0.0116**	-0.00799	0.0250***	0.0141***	0.00230	0.000413**
	(0.0111)	(0.00475)	(0.00505)	(0.00584)	(0.00376)	(0.00154)	(0.000164)
Dummy_2001	0.0116	-0.0209**	-0.0217**	0.0267***	0.0209***	0.00344*	0.000435*
	(0.0151)	(0.00751)	(0.00758)	(0.00635)	(0.00498)	(0.00165)	(0.000229)
Dummy_2002	0.0279	-0.0262**	-0.0225**	0.0403***	0.0280***	0.00502**	0.000277
	(0.0190)	(0.00975)	(0.00930)	(0.00657)	(0.00594)	(0.00176)	(0.000198)
Dummy_2003	0.0433**	-0.0371***	-0.0243**	0.0527***	0.0393***	0.00855***	0.000388**
	(0.0199)	(0.0112)	(0.0104)	(0.00811)	(0.00720)	(0.00213)	(0.000140)
Dummy_2004	0.0804***	-0.0318**	-0.0179	0.0678***	0.0479***	0.0109***	0.000226
	(0.0242)	(0.0135)	(0.0123)	(0.00842)	(0.00730)	(0.00220)	(0.000202)
Dummy_2005	0.0770**	-0.0361**	-0.0144	0.0649***	0.0478***	0.0119***	0.0000445
	(0.0282)	(0.0160)	(0.0142)	(0.00942)	(0.00855)	(0.00249)	(0.000185)
Dummy_2006	0.111***	-0.0353**	-0.00758	0.0781***	0.0586***	0.0151***	0.000372
	(0.0301)	(0.0165)	(0.0144)	(0.0102)	(0.00912)	(0.00281)	(0.000323)
Dummy_2007	0.137***	-0.0320*	-0.00168	0.0852***	0.0682***	0.0175***	0.000580**
	(0.0312)	(0.0177)	(0.0150)	(0.0113)	(0.00981)	(0.00314)	(0.000245)
Dummy_2008	0.182***	-0.0248	0.00623	0.0951***	0.0828***	0.0205***	0.000765**
	(0.0344)	(0.0189)	(0.0168)	(0.0120)	(0.0113)	(0.00327)	(0.000313)
Dummy_2009	0.180***	-0.0278	0.00412	0.0916***	0.0865***	0.0234***	0.00107***
	(0.0365)	(0.0195)	(0.0178)	(0.0118)	(0.0112)	(0.00347)	(0.000344)
Dummy_2010	0.194***	-0.0304	0.00824	0.0960***	0.0930***	0.0252***	0.00149***
	(0.0361)	(0.0193)	(0.0185)	(0.0127)	(0.0121)	(0.00338)	(0.000299)
Dummy_2011	0.175***	-0.0326	-0.00835	0.0920***	0.0939***	0.0291***	0.00198***
	(0.0360)	(0.0194)	(0.0187)	(0.0133)	(0.0132)	(0.00374)	(0.000416)
Dummy_2012	0.170***	-0.0340*	-0.0132	0.0876***	0.0952***	0.0315***	0.00236***
	(0.0370)	(0.0196)	(0.0202)	(0.0141)	(0.0139)	(0.00369)	(0.000372)
Dummy_2013	0.123***	-0.0452**	-0.0248	0.0744***	0.0872***	0.0318***	0.00248***
	(0.0374)	(0.0199)	(0.0217)	(0.0146)	(0.0156)	(0.00387)	(0.000399)
Dummy_2014	0.120***	-0.0471**	-0.0299	0.0745***	0.0922***	0.0307***	0.00211***
	(0.0408)	(0.0203)	(0.0232)	(0.0149)	(0.0166)	(0.00426)	(0.000521)
Dummy_2015	0.0963**	-0.0544**	-0.0390	0.0689***	0.0904***	0.0319***	0.00228***
	(0.0426)	(0.0210)	(0.0246)	(0.0165)	(0.0173)	(0.00436)	(0.000589)
Dummy_2016	0.0961*	-0.0554**	-0.0449	0.0680***	0.0939***	0.0343***	0.00321***
	(0.0488)	(0.0225)	(0.0276)	(0.0169)	(0.0190)	(0.00484)	(0.000616)
Dummy_2017	0.0812	-0.0577**	-0.0557*	0.0580***	0.100***	0.0376***	0.00311***
	(0.0541)	(0.0235)	(0.0298)	(0.0196)	(0.0215)	(0.00454)	(0.000808)
Exposure to robots	-0.000895	-0.000202	-0.000828**	0.00000958	0.000257***	-0.0000256	0.00000369
	(0.000661)	(0.000216)	(0.000314)	(0.000153)	(0.0000857)	(0.0000429)	(0.00000793)
Constant	7.273***	2.215***	3.685***	0.727***	0.281	0.252***	0.0143
	(0.618)	(0.197)	(0.287)	(0.209)	(0.191)	(0.0587)	(0.0112)
N	400	400	400	400	400	400	400

## Sheet: UK_BASIC
Table 24. OLS: Full basic models results for the UK.
	TFR	FR 20-24	FR 25-29	FR 30-34	FR 35-39	FR 40-44	FR 45+
Share of population aged 15-24	0.731	-2.078***	0.702	2.414**	1.406	0.180	-0.0818***
	(2.047)	(0.515)	(0.670)	(0.904)	(0.934)	(0.311)	(0.0258)
Share of population aged 25-49	-0.333	-1.099	-0.341	1.467	0.853	0.00728	-0.0496
	(2.031)	(0.654)	(0.689)	(0.907)	(0.982)	(0.328)	(0.0295)
Share of population aged 50+	2.189	0.0203	0.462	1.504**	0.965	0.0489	-0.0411
	(1.699)	(0.494)	(0.506)	(0.700)	(0.800)	(0.264)	(0.0256)
Share of highly educated population	0.0000774	0.00100	-0.000462	-0.000613	-0.000801**	-0.000117	0.0000289
	(0.00170)	(0.000735)	(0.000574)	(0.000576)	(0.000351)	(0.000132)	(0.0000188)
Ratio of share of highly-educated women to share of highly-educated men	1.064***	0.211	0.261*	0.376***	0.234**	0.0472	0.000112
	(0.353)	(0.131)	(0.149)	(0.115)	(0.0972)	(0.0340)	(0.00461)
Ratio of share of highly-educated women to share of highly-educated men_sq	-0.505***	-0.106*	-0.114	-0.173***	-0.115**	-0.0240	-0.000253
	(0.164)	(0.0592)	(0.0711)	(0.0514)	(0.0450)	(0.0159)	(0.00214)
Share of economically active women	-0.00266	-0.000118	-0.000689	-0.000641	-0.000882**	-0.000284*	-0.0000211
	(0.00163)	(0.000722)	(0.000678)	(0.000548)	(0.000423)	(0.000144)	(0.0000194)
Dummy_1999	-0.0100***	-0.00453***	-0.00200	-0.000980	-0.00123	-0.000346	-0.0000431
	(0.00364)	(0.00160)	(0.00129)	(0.00226)	(0.00168)	(0.000492)	(0.0000428)
Dummy_2000	-0.0183***	-0.00814***	-0.00396*	-0.00178	-0.00212	-0.000535	-0.0000641
	(0.00608)	(0.00271)	(0.00209)	(0.00373)	(0.00287)	(0.000848)	(0.0000696)
Dummy_2001	-0.0364***	-0.0131***	-0.0145***	-0.000436	-0.00267	0.000379	0.0000902
	(0.00957)	(0.00387)	(0.00372)	(0.00563)	(0.00440)	(0.00146)	(0.000119)
Dummy_2002	-0.0459***	-0.0186***	-0.0227***	0.00137	0.0000158	0.000693	0.000520***
	(0.0131)	(0.00493)	(0.00412)	(0.00783)	(0.00649)	(0.00202)	(0.000172)
Dummy_2003	0.0122	-0.00945*	-0.00778*	0.0199*	0.0120	0.00268	0.000438*
	(0.0196)	(0.00530)	(0.00414)	(0.0110)	(0.00934)	(0.00268)	(0.000228)
Dummy_2004	0.0548**	0.000122	-0.00298	0.0335**	0.0213*	0.00447	0.000722***
	(0.0236)	(0.00581)	(0.00453)	(0.0132)	(0.0116)	(0.00346)	(0.000222)
Dummy_2005	0.0555*	-0.00480	-0.00609	0.0341**	0.0253*	0.00637	0.00131***
	(0.0285)	(0.00631)	(0.00585)	(0.0153)	(0.0139)	(0.00414)	(0.000340)
Dummy_2006	0.106***	0.00619	0.00191	0.0469**	0.0370**	0.00838*	0.00144***
	(0.0342)	(0.00638)	(0.00643)	(0.0174)	(0.0162)	(0.00471)	(0.000380)
Dummy_2007	0.149***	0.0121*	0.0135*	0.0573***	0.0493**	0.0104*	0.00171***
	(0.0408)	(0.00673)	(0.00771)	(0.0199)	(0.0184)	(0.00534)	(0.000433)
Dummy_2008	0.196***	0.0253***	0.0292***	0.0663***	0.0545**	0.0129**	0.00194***
	(0.0477)	(0.00667)	(0.00946)	(0.0223)	(0.0204)	(0.00592)	(0.000524)
Dummy_2009	0.172***	0.0234***	0.0210**	0.0571**	0.0530**	0.0135**	0.00219***
	(0.0484)	(0.00722)	(0.00946)	(0.0229)	(0.0214)	(0.00620)	(0.000523)
Dummy_2010	0.193***	0.0194**	0.0272**	0.0718***	0.0626***	0.0147**	0.00233***
	(0.0530)	(0.00751)	(0.0104)	(0.0249)	(0.0229)	(0.00649)	(0.000576)
Dummy_2011	0.186***	0.00834	0.0267**	0.0764***	0.0720***	0.0190***	0.00248***
	(0.0546)	(0.00815)	(0.0108)	(0.0253)	(0.0235)	(0.00668)	(0.000606)
Dummy_2012	0.186***	-0.00232	0.0313**	0.0840***	0.0774***	0.0205***	0.00260***
	(0.0578)	(0.00946)	(0.0117)	(0.0274)	(0.0245)	(0.00693)	(0.000653)
Dummy_2013	0.0945	-0.0376***	0.0119	0.0666**	0.0717***	0.0199***	0.00248***
	(0.0583)	(0.0113)	(0.0121)	(0.0285)	(0.0255)	(0.00709)	(0.000672)
Dummy_2014	0.0701	-0.0600***	0.00886	0.0712**	0.0786***	0.0208***	0.00236***
	(0.0621)	(0.0126)	(0.0128)	(0.0312)	(0.0272)	(0.00756)	(0.000692)
Dummy_2015	0.0541	-0.0767***	0.00758	0.0741**	0.0843***	0.0222***	0.00220***
	(0.0640)	(0.0139)	(0.0142)	(0.0326)	(0.0282)	(0.00771)	(0.000707)
Dummy_2016	0.0282	-0.0938***	-0.00327	0.0772**	0.0880***	0.0243***	0.00205***
	(0.0677)	(0.0154)	(0.0151)	(0.0351)	(0.0297)	(0.00802)	(0.000721)
Dummy_2017	-0.0351	-0.114***	-0.0224	0.0697*	0.0805**	0.0240***	0.00246***
	(0.0684)	(0.0158)	(0.0161)	(0.0364)	(0.0305)	(0.00816)	(0.000454)
Exposure to robots	0.000755	-0.000795	0.000231	0.00106	0.000802	0.000281	-0.0000133
	(0.00146)	(0.000616)	(0.000605)	(0.000851)	(0.000622)	(0.000180)	(0.0000201)
Constant	0.560	0.873*	0.279	-1.031	-0.646	-0.00771	0.0435*
	(1.595)	(0.441)	(0.503)	(0.664)	(0.726)	(0.241)	(0.0233)
N	700	700	700	700	700	700	700

## Sheet: CEE_BASIC
Table 25. OLS: Full basic models results for Poland & Czechia.
	TFR	FR 20-24	FR 25-29	FR 30-34	FR 35-39	FR 40-44	FR 45+
Share of population aged 15-24	-2.415	-1.047	0.0220	1.291	-1.671***	-0.747***	-0.0829***
	(1.901)	(0.649)	(0.734)	(0.922)	(0.190)	(0.0853)	(0.0246)
Share of population aged 25-49	-7.887**	-3.031***	-1.996	0.192	-1.463***	-0.627***	-0.0757***
	(2.872)	(0.824)	(1.325)	(1.112)	(0.334)	(0.0903)	(0.0245)
Share of population aged 50+	-4.355***	-1.782***	-0.867	0.735	-1.298***	-0.572***	-0.0650***
	(1.529)	(0.518)	(0.552)	(0.788)	(0.158)	(0.0698)	(0.0188)
Share of highly educated population	0.00242	-0.00117	0.000531	0.00271***	0.000563	-0.0000902	0.0000303
	(0.00287)	(0.00105)	(0.00126)	(0.000945)	(0.000518)	(0.000147)	(0.0000341)
Ratio of share of highly-educated women to share of highly-educated men	0.192	0.0169	-0.248***	0.190	0.172**	0.0212	0.00478
	(0.315)	(0.0556)	(0.0591)	(0.150)	(0.0741)	(0.0166)	(0.00296)
Ratio of share of highly-educated women to share of highly-educated men_sq	-0.0602	-0.00589	0.0985***	-0.0673	-0.0584**	-0.00853	-0.00175
	(0.114)	(0.0201)	(0.0251)	(0.0552)	(0.0267)	(0.00596)	(0.00112)
Share of economically active women	0.00701**	0.00186	0.00521***	0.000466	-0.000551	0.0000916	-0.0000227
	(0.00332)	(0.00121)	(0.00138)	(0.00132)	(0.000453)	(0.000149)	(0.0000338)
Dummy_2009	0.0106*	0.000412	-0.000715	0.00195	0.00525***	0.00190***	0.000141
	(0.00579)	(0.00217)	(0.00288)	(0.00312)	(0.00146)	(0.000578)	(0.000113)
Dummy_2010	0.00323	-0.00247	-0.00720	0.00177	0.00864***	0.00248***	0.000181*
	(0.00881)	(0.00374)	(0.00553)	(0.00477)	(0.00212)	(0.000701)	(0.000102)
Dummy_2011	-0.0604***	-0.0169***	-0.0297***	-0.0149***	0.00131	0.00155*	0.000147
	(0.0149)	(0.00519)	(0.00788)	(0.00523)	(0.00206)	(0.000835)	(0.000123)
Dummy_2012	-0.0496***	-0.0140**	-0.0272***	-0.0128**	0.00132	0.00171*	0.0000208
	(0.0167)	(0.00564)	(0.00864)	(0.00620)	(0.00248)	(0.000857)	(0.000167)
Dummy_2013	-0.0507**	-0.0157**	-0.0261**	-0.0111	0.00101	0.00183	0.0000308
	(0.0183)	(0.00666)	(0.00971)	(0.00747)	(0.00281)	(0.00115)	(0.000200)
Dummy_2014	-0.00424	-0.0137*	-0.0114	0.00910	0.00939**	0.00206	0.000131
	(0.0187)	(0.00738)	(0.0105)	(0.00821)	(0.00385)	(0.00143)	(0.000210)
Dummy_2015	0.00549	-0.0103	-0.00898	0.0128	0.0104**	0.00326**	0.0000316
	(0.0213)	(0.00805)	(0.0112)	(0.00866)	(0.00414)	(0.00143)	(0.000273)
Dummy_2016	0.0728***	0.00213	0.0136	0.0341***	0.0187***	0.00461***	-0.0000622
	(0.0244)	(0.00915)	(0.0126)	(0.0101)	(0.00475)	(0.00160)	(0.000309)
Dummy_2017	0.161***	0.0147	0.0483***	0.0638***	0.0309***	0.00630***	-0.00000831
	(0.0324)	(0.0109)	(0.0146)	(0.0134)	(0.00555)	(0.00177)	(0.000377)
Exposure to robots	-0.000250	0.0000164	-0.000711**	0.0000456	0.000236*	-0.0000159	-0.00000853
	(0.000801)	(0.000245)	(0.000329)	(0.000349)	(0.000128)	(0.0000336)	(0.0000100)
Constant	5.559***	2.042***	1.377*	-0.306	1.265***	0.543***	0.0604***
	(1.844)	(0.561)	(0.783)	(0.785)	(0.212)	(0.0723)	(0.0195)
N	240	240	240	240	240	240	240

## Sheet: DE_INT_1
Table 26. OLS: Full interaction model results for Germany. Interaction of exposure to robots with the initial share of workers out of manufacturing.
	TFR	FR 20-24	FR 25-29	FR 30-34	FR 35-39	FR 40-44	FR 45+
Share of population aged 15-24	-0.988*	-0.719***	-0.312*	0.669***	-0.194**	-0.165***	-0.0136***
	(0.565)	(0.177)	(0.155)	(0.164)	(0.0892)	(0.0378)	(0.00475)
Share of population aged 25-49	2.379*	-0.0226	-0.531	1.598***	1.001***	0.0603	-0.0149
	(1.267)	(0.326)	(0.346)	(0.385)	(0.272)	(0.0730)	(0.0108)
Share of population aged 50+	0.808	-0.124	-0.279	1.098***	0.138	-0.161***	-0.0222***
	(0.643)	(0.125)	(0.197)	(0.201)	(0.139)	(0.0551)	(0.00631)
Share of highly educated population	-0.00134	-0.000926	-0.00292***	0.000185	0.00171***	0.000667***	0.0000708***
	(0.00162)	(0.000689)	(0.000814)	(0.000605)	(0.000380)	(0.000141)	(0.0000211)
Ratio of share of highly-educated women to share of highly-educated men	-0.655***	-0.0755**	-0.138**	-0.228***	-0.129***	-0.0215	-0.00267*
	(0.132)	(0.0364)	(0.0581)	(0.0384)	(0.0336)	(0.0133)	(0.00147)
Ratio of share of highly-educated women to share of highly-educated men_sq	0.494***	0.0514**	0.102***	0.170***	0.101***	0.0184**	0.00185**
	(0.0749)	(0.0205)	(0.0348)	(0.0236)	(0.0182)	(0.00755)	(0.000883)
Share of economically active women	-0.000923	-0.000385	0.00100	-0.000246	-0.000865	-0.000439**	-0.0000529**
	(0.00225)	(0.000606)	(0.000706)	(0.000835)	(0.000537)	(0.000195)	(0.0000198)
Dummy_1999	-0.00157	-0.000627	-0.000202	-0.00130*	0.000327	0.000405**	0.0000313**
	(0.00155)	(0.000469)	(0.000542)	(0.000699)	(0.000422)	(0.000163)	(0.0000119)
Dummy_2000	0.00126	-0.000377	-0.000691	-0.00156	0.00240***	0.00121***	0.0000715***
	(0.00240)	(0.000977)	(0.000895)	(0.00110)	(0.000671)	(0.000328)	(0.0000218)
Dummy_2001	0.00586	-0.0000809	-0.00154	-0.00121	0.00546***	0.00226***	0.000115***
	(0.00367)	(0.00174)	(0.00142)	(0.00149)	(0.00100)	(0.000517)	(0.0000350)
Dummy_2002	0.0109*	0.000320	-0.00385	-0.00104	0.00977***	0.00391***	0.000214***
	(0.00605)	(0.00264)	(0.00240)	(0.00230)	(0.00162)	(0.000853)	(0.0000602)
Dummy_2003	0.0134	-0.00943**	-0.00906**	0.00326	0.0216***	0.00683***	0.000428***
	(0.00991)	(0.00350)	(0.00408)	(0.00321)	(0.00226)	(0.00128)	(0.000102)
Dummy_2004	0.0377***	-0.0134***	-0.00547	0.0183***	0.0319***	0.00873***	0.000438***
	(0.0125)	(0.00477)	(0.00377)	(0.00353)	(0.00277)	(0.00153)	(0.000115)
Dummy_2005	0.0198	-0.0238***	-0.0152***	0.0170***	0.0356***	0.0107***	0.000572***
	(0.0141)	(0.00600)	(0.00440)	(0.00417)	(0.00324)	(0.00177)	(0.000143)
Dummy_2006	0.0168	-0.0323***	-0.0245***	0.0172***	0.0477***	0.0153***	0.000858***
	(0.0172)	(0.00663)	(0.00483)	(0.00446)	(0.00372)	(0.00216)	(0.000160)
Dummy_2007	0.0548**	-0.0383***	-0.0232***	0.0381***	0.0668***	0.0196***	0.00122***
	(0.0208)	(0.00783)	(0.00616)	(0.00539)	(0.00468)	(0.00255)	(0.000185)
Dummy_2008	0.0628**	-0.0467***	-0.0283***	0.0459***	0.0787***	0.0237***	0.00147***
	(0.0239)	(0.00840)	(0.00714)	(0.00640)	(0.00533)	(0.00290)	(0.000225)
Dummy_2009	0.0436	-0.0583***	-0.0386***	0.0435***	0.0846***	0.0255***	0.00153***
	(0.0263)	(0.00974)	(0.00764)	(0.00662)	(0.00596)	(0.00322)	(0.000232)
Dummy_2010	0.0817***	-0.0615***	-0.0324***	0.0585***	0.101***	0.0288***	0.00167***
	(0.0285)	(0.0112)	(0.00829)	(0.00727)	(0.00626)	(0.00338)	(0.000233)
Dummy_2011	0.0560*	-0.0724***	-0.0457***	0.0528***	0.107***	0.0310***	0.00174***
	(0.0303)	(0.0124)	(0.00842)	(0.00725)	(0.00684)	(0.00387)	(0.000275)
Dummy_2012	0.109***	-0.0698***	-0.0380***	0.0725***	0.124***	0.0353***	0.00205***
	(0.0375)	(0.0154)	(0.00948)	(0.00846)	(0.00809)	(0.00435)	(0.000304)
Dummy_2013	0.109***	-0.0773***	-0.0462***	0.0770***	0.134***	0.0386***	0.00210***
	(0.0391)	(0.0170)	(0.0105)	(0.00898)	(0.00826)	(0.00469)	(0.000346)
Dummy_2014	0.177***	-0.0753***	-0.0317***	0.103***	0.153***	0.0448***	0.00232***
	(0.0414)	(0.0180)	(0.0109)	(0.00907)	(0.00896)	(0.00514)	(0.000343)
Dummy_2015	0.223***	-0.0743***	-0.0288**	0.121***	0.171***	0.0502***	0.00282***
	(0.0431)	(0.0180)	(0.0115)	(0.0100)	(0.00929)	(0.00545)	(0.000392)
Dummy_2016	0.326***	-0.0554***	-0.00710	0.150***	0.192***	0.0554***	0.00314***
	(0.0450)	(0.0197)	(0.0123)	(0.0111)	(0.00954)	(0.00565)	(0.000400)
Dummy_2017	0.309***	-0.0676***	-0.0148	0.152***	0.195***	0.0578***	0.00333***
	(0.0467)	(0.0203)	(0.0130)	(0.0118)	(0.00988)	(0.00581)	(0.000420)
Exposure to robots	-0.00187*	-0.00116***	-0.00129***	0.000513*	0.0000909	-0.0000396	-9.90e-08
	(0.000920)	(0.000332)	(0.000362)	(0.000259)	(0.000250)	(0.0000738)	(0.0000105)
Exposure to robots # Initial share of workers out of manufacturing	0.0000259**	0.0000171***	0.0000187***	-0.00000675	-0.00000253	-2.25e-08	-8.25e-09
	(0.0000125)	(0.00000440)	(0.00000461)	(0.00000400)	(0.00000363)	(0.00000110)	(0.000000147)
Constant	0.538	0.457***	0.826***	-0.596**	-0.202	0.0924*	0.0180**
	(0.794)	(0.157)	(0.225)	(0.257)	(0.176)	(0.0527)	(0.00690)
N	680	680	680	680	680	680	680

## Sheet: FR_INT_1
Table 27. OLS: Full interaction model results for France. Interaction of exposure to robots with the initial share of workers out of manufacturing.
	TFR	FR 20-24	FR 25-29	FR 30-34	FR 35-39	FR 40-44	FR 45+
Share of population aged 15-24	-3.289	-3.112***	-0.160	0.332	0.391	0.0541	0.0275
	(2.755)	(0.798)	(1.233)	(0.847)	(0.455)	(0.119)	(0.0190)
Share of population aged 25-49	-7.604***	-4.039***	-2.161**	-0.251	-0.0925	-0.144	0.00871
	(2.496)	(0.547)	(0.994)	(0.833)	(0.425)	(0.143)	(0.0227)
Share of population aged 50+	-6.367***	-3.002***	-1.249*	-0.542	-0.551**	-0.300***	-0.0398***
	(1.455)	(0.350)	(0.619)	(0.472)	(0.215)	(0.0776)	(0.0136)
Share of highly educated population	0.00186	0.000273	0.000375	0.000372	0.000675*	0.000115	0.0000127
	(0.00154)	(0.000515)	(0.000665)	(0.000451)	(0.000352)	(0.0000923)	(0.0000201)
Ratio of share of highly-educated women to share of highly-educated men	0.225	-0.0253	-0.0876	0.161	0.134*	0.0603*	0.00677*
	(0.268)	(0.114)	(0.106)	(0.120)	(0.0661)	(0.0314)	(0.00364)
Ratio of share of highly-educated women to share of highly-educated men_sq	-0.110	0.00849	0.0333	-0.0734	-0.0583**	-0.0257*	-0.00245*
	(0.110)	(0.0472)	(0.0428)	(0.0493)	(0.0270)	(0.0130)	(0.00140)
Share of economically active women	-0.00111	0.0000893	0.000348	-0.000845	-0.000754***	-0.000345***	-0.00000472
	(0.00152)	(0.000491)	(0.000841)	(0.000526)	(0.000251)	(0.000121)	(0.0000261)
Dummy_1999	0.0437***	0.00644**	0.00378	0.0178***	0.0107***	0.00260***	0.000371**
	(0.00647)	(0.00240)	(0.00299)	(0.00261)	(0.00186)	(0.000699)	(0.000143)
Dummy_2000	0.139***	0.0211***	0.0330***	0.0455***	0.0265***	0.00673***	0.000434*
	(0.0112)	(0.00365)	(0.00532)	(0.00453)	(0.00353)	(0.00122)	(0.000211)
Dummy_2001	0.143***	0.0227***	0.0183**	0.0512***	0.0331***	0.00939***	0.000948***
	(0.0203)	(0.00497)	(0.00847)	(0.00735)	(0.00520)	(0.00170)	(0.000305)
Dummy_2002	0.123***	0.0116*	0.00659	0.0495***	0.0381***	0.0111***	0.00127***
	(0.0258)	(0.00564)	(0.0101)	(0.0107)	(0.00698)	(0.00231)	(0.000371)
Dummy_2003	0.136***	0.00643	0.00351	0.0638***	0.0438***	0.0127***	0.00149***
	(0.0315)	(0.00839)	(0.0111)	(0.0123)	(0.00903)	(0.00296)	(0.000442)
Dummy_2004	0.165***	0.0103	0.00302	0.0754***	0.0541***	0.0162***	0.00185***
	(0.0376)	(0.00991)	(0.0136)	(0.0165)	(0.0107)	(0.00341)	(0.000585)
Dummy_2005	0.197***	0.00922	0.00245	0.0981***	0.0633***	0.0188***	0.00219***
	(0.0383)	(0.0119)	(0.0146)	(0.0155)	(0.0120)	(0.00392)	(0.000617)
Dummy_2006	0.252***	0.0151	0.0161	0.114***	0.0802***	0.0222***	0.00229***
	(0.0455)	(0.0137)	(0.0175)	(0.0194)	(0.0138)	(0.00434)	(0.000726)
Dummy_2007	0.239***	0.00756	0.00526	0.112***	0.0856***	0.0249***	0.00268***
	(0.0499)	(0.0153)	(0.0202)	(0.0210)	(0.0140)	(0.00476)	(0.000770)
Dummy_2008	0.277***	0.0140	0.00667	0.128***	0.0949***	0.0279***	0.00294***
	(0.0553)	(0.0163)	(0.0224)	(0.0220)	(0.0160)	(0.00512)	(0.000890)
Dummy_2009	0.279***	0.0101	0.00329	0.133***	0.100***	0.0291***	0.00317***
	(0.0593)	(0.0180)	(0.0240)	(0.0234)	(0.0168)	(0.00574)	(0.000930)
Dummy_2010	0.295***	0.00783	0.00158	0.142***	0.109***	0.0325***	0.00381***
	(0.0663)	(0.0197)	(0.0257)	(0.0279)	(0.0192)	(0.00616)	(0.00103)
Dummy_2011	0.276***	-0.00637	-0.00911	0.141***	0.114***	0.0364***	0.00396***
	(0.0722)	(0.0216)	(0.0289)	(0.0295)	(0.0207)	(0.00668)	(0.00113)
Dummy_2012	0.268***	-0.0151	-0.0189	0.143***	0.121***	0.0370***	0.00440***
	(0.0795)	(0.0230)	(0.0312)	(0.0314)	(0.0222)	(0.00714)	(0.00121)
Dummy_2013	0.242**	-0.0304	-0.0277	0.137***	0.126***	0.0404***	0.00481***
	(0.0868)	(0.0249)	(0.0339)	(0.0348)	(0.0243)	(0.00777)	(0.00130)
Dummy_2014	0.239**	-0.0417	-0.0368	0.147***	0.133***	0.0429***	0.00514***
	(0.0884)	(0.0263)	(0.0359)	(0.0337)	(0.0251)	(0.00836)	(0.00137)
Dummy_2015	0.186*	-0.0600**	-0.0571	0.135***	0.135***	0.0432***	0.00541***
	(0.0928)	(0.0282)	(0.0368)	(0.0380)	(0.0263)	(0.00892)	(0.00148)
Dummy_2016	0.153	-0.0712**	-0.0776*	0.135***	0.136***	0.0458***	0.00545***
	(0.0961)	(0.0297)	(0.0390)	(0.0383)	(0.0280)	(0.00944)	(0.00158)
Dummy_2017	0.125	-0.0805**	-0.0937**	0.130***	0.137***	0.0484***	0.00608***
	(0.0969)	(0.0313)	(0.0402)	(0.0391)	(0.0288)	(0.00978)	(0.00167)
Exposure to robots	0.000936	0.000604	0.00185	-0.000262	-0.000931	-0.000391**	-0.0000524
	(0.00378)	(0.000975)	(0.00157)	(0.00129)	(0.000571)	(0.000187)	(0.0000438)
Exposure to robots # Initial share of workers out of manufacturing	-0.0000121	-0.00000982	-0.0000244	0.00000564	0.0000130	0.00000495*	0.000000758
	(0.0000552)	(0.0000141)	(0.0000230)	(0.0000195)	(0.00000874)	(0.00000276)	(0.000000641)
Constant	6.844***	3.148***	1.899***	0.646	0.287	0.155**	0.00261
	(1.593)	(0.325)	(0.661)	(0.506)	(0.237)	(0.0638)	(0.0122)
N	440	440	440	440	440	440	440

## Sheet: IT_INT_1
Table 28. OLS: Full interaction model results for Italy. Interaction of exposure to robots with the initial share of workers out of manufacturing.
	TFR	FR 20-24	FR 25-29	FR 30-34	FR 35-39	FR 40-44	FR 45+
Share of population aged 15-24	-9.920***	-4.226***	-4.243***	-0.0644	-0.684	-0.374**	-0.0631***
	(1.655)	(0.591)	(0.625)	(0.561)	(0.497)	(0.132)	(0.0190)
Share of population aged 25-49	-7.205***	-1.839***	-4.466***	-0.937***	0.170	-0.129	-0.0313**
	(0.890)	(0.320)	(0.478)	(0.233)	(0.360)	(0.100)	(0.0146)
Share of population aged 50+	-7.014***	-2.421***	-3.259***	-0.555**	-0.345*	-0.206***	-0.0286***
	(0.787)	(0.260)	(0.315)	(0.242)	(0.184)	(0.0582)	(0.00892)
Share of highly educated population	-0.00303	-0.000150	-0.00307**	-0.00247**	0.000134	0.00126***	0.000107
	(0.00363)	(0.00127)	(0.00122)	(0.00106)	(0.00102)	(0.000428)	(0.0000687)
Ratio of share of highly-educated women to share of highly-educated men	0.00440	-0.106	-0.0497	0.135*	0.0409	-0.0332	0.000154
	(0.258)	(0.0788)	(0.120)	(0.0770)	(0.0741)	(0.0221)	(0.00340)
Ratio of share of highly-educated women to share of highly-educated men_sq	0.0360	0.0500	0.0221	-0.0412	-0.00265	0.0137	-0.000210
	(0.102)	(0.0318)	(0.0489)	(0.0311)	(0.0278)	(0.00882)	(0.00143)
Share of economically active women	0.00308	0.00196**	0.000212	-0.000161	0.000915	0.000118	0.0000573
	(0.00282)	(0.000792)	(0.00106)	(0.00106)	(0.000563)	(0.000223)	(0.0000451)
Dummy_1999	0.00751	-0.00704**	-0.00704*	0.0110**	0.00615***	0.000822	0.000443**
	(0.00880)	(0.00299)	(0.00375)	(0.00475)	(0.00212)	(0.00130)	(0.000160)
Dummy_2000	0.0238**	-0.0117**	-0.00889*	0.0240***	0.0143***	0.00258	0.000326**
	(0.0108)	(0.00456)	(0.00505)	(0.00563)	(0.00395)	(0.00159)	(0.000145)
Dummy_2001	0.00895	-0.0211***	-0.0231***	0.0251***	0.0212***	0.00389**	0.000298
	(0.0147)	(0.00719)	(0.00736)	(0.00631)	(0.00521)	(0.00175)	(0.000194)
Dummy_2002	0.0245	-0.0265**	-0.0243**	0.0382***	0.0284***	0.00560***	0.000102
	(0.0188)	(0.00945)	(0.00903)	(0.00674)	(0.00634)	(0.00185)	(0.000182)
Dummy_2003	0.0392*	-0.0374***	-0.0264**	0.0501***	0.0398***	0.00924***	0.000178
	(0.0203)	(0.0109)	(0.0104)	(0.00849)	(0.00761)	(0.00229)	(0.000197)
Dummy_2004	0.0751***	-0.0322**	-0.0207*	0.0645***	0.0485***	0.0118***	-0.0000461
	(0.0240)	(0.0131)	(0.0118)	(0.00874)	(0.00775)	(0.00234)	(0.000262)
Dummy_2005	0.0706**	-0.0365**	-0.0178	0.0610***	0.0485***	0.0130***	-0.000283
	(0.0286)	(0.0156)	(0.0140)	(0.00977)	(0.00891)	(0.00259)	(0.000315)
Dummy_2006	0.105***	-0.0358**	-0.0112	0.0739***	0.0594***	0.0163***	0.0000210
	(0.0304)	(0.0161)	(0.0142)	(0.0101)	(0.00958)	(0.00289)	(0.000372)
Dummy_2007	0.131***	-0.0325*	-0.00536	0.0810***	0.0690***	0.0186***	0.000221
	(0.0320)	(0.0174)	(0.0150)	(0.0114)	(0.0102)	(0.00320)	(0.000368)
Dummy_2008	0.175***	-0.0253	0.00260	0.0909***	0.0836***	0.0217***	0.000411
	(0.0350)	(0.0185)	(0.0168)	(0.0120)	(0.0118)	(0.00325)	(0.000410)
Dummy_2009	0.174***	-0.0282	0.000616	0.0875***	0.0873***	0.0245***	0.000727*
	(0.0372)	(0.0193)	(0.0180)	(0.0118)	(0.0115)	(0.00350)	(0.000417)
Dummy_2010	0.188***	-0.0309	0.00472	0.0919***	0.0938***	0.0263***	0.00115**
	(0.0375)	(0.0191)	(0.0188)	(0.0129)	(0.0126)	(0.00325)	(0.000473)
Dummy_2011	0.168***	-0.0331	-0.0116	0.0882***	0.0946***	0.0301***	0.00167***
	(0.0381)	(0.0193)	(0.0190)	(0.0132)	(0.0135)	(0.00356)	(0.000568)
Dummy_2012	0.165***	-0.0345*	-0.0162	0.0841***	0.0958***	0.0324***	0.00207***
	(0.0389)	(0.0195)	(0.0205)	(0.0137)	(0.0142)	(0.00357)	(0.000489)
Dummy_2013	0.119***	-0.0455**	-0.0274	0.0715***	0.0878***	0.0326***	0.00223***
	(0.0407)	(0.0200)	(0.0224)	(0.0142)	(0.0160)	(0.00348)	(0.000555)
Dummy_2014	0.116**	-0.0474**	-0.0320	0.0721***	0.0926***	0.0314***	0.00191***
	(0.0442)	(0.0204)	(0.0241)	(0.0143)	(0.0165)	(0.00390)	(0.000609)
Dummy_2015	0.0930*	-0.0546**	-0.0407	0.0668***	0.0908***	0.0325***	0.00211***
	(0.0465)	(0.0213)	(0.0255)	(0.0160)	(0.0174)	(0.00391)	(0.000700)
Dummy_2016	0.0936*	-0.0555**	-0.0462	0.0665***	0.0942***	0.0347***	0.00308***
	(0.0531)	(0.0228)	(0.0286)	(0.0163)	(0.0191)	(0.00430)	(0.000751)
Dummy_2017	0.0799	-0.0578**	-0.0564*	0.0572***	0.101***	0.0378***	0.00304***
	(0.0585)	(0.0239)	(0.0309)	(0.0185)	(0.0214)	(0.00390)	(0.000906)
Exposure to robots	-0.00315	-0.000369	-0.00202	-0.00137	0.000522	0.000355**	-0.000112**
	(0.00325)	(0.00104)	(0.00152)	(0.000989)	(0.000684)	(0.000159)	(0.0000507)
Exposure to robots # Initial share of workers out of manufacturing	0.0000307	0.00000228	0.0000162	0.0000189	-0.00000361	-0.00000518**	0.00000158**
	(0.0000419)	(0.0000136)	(0.0000185)	(0.0000134)	(0.00000989)	(0.00000233)	(0.000000632)
Constant	7.532***	2.234***	3.822***	0.886***	0.251	0.209***	0.0276***
	(0.561)	(0.205)	(0.280)	(0.210)	(0.229)	(0.0655)	(0.00821)
N	400	400	400	400	400	400	400

## Sheet: UK_INT_1
Table 29. OLS: Full interaction model results for the UK. Interaction of exposure to robots with the initial share of workers out of manufacturing.
	TFR	FR 20-24	FR 25-29	FR 30-34	FR 35-39	FR 40-44	FR 45+
Share of population aged 15-24	0.943	-2.047***	0.720	2.437**	1.451	0.195	-0.0833***
	(2.105)	(0.516)	(0.679)	(0.919)	(0.945)	(0.313)	(0.0256)
Share of population aged 25-49	-0.309	-1.096	-0.339	1.470	0.858	0.00889	-0.0498
	(2.056)	(0.666)	(0.691)	(0.907)	(0.982)	(0.325)	(0.0296)
Share of population aged 50+	2.249	0.0291	0.467	1.511**	0.978	0.0530	-0.0416
	(1.720)	(0.498)	(0.504)	(0.705)	(0.803)	(0.264)	(0.0256)
Share of highly educated population	-0.000260	0.000954	-0.000491	-0.000649	-0.000874**	-0.000140	0.0000313*
	(0.00167)	(0.000729)	(0.000593)	(0.000543)	(0.000331)	(0.000132)	(0.0000179)
Ratio of share of highly-educated women to share of highly-educated men	1.120***	0.219	0.266*	0.382***	0.246**	0.0510	-0.000281
	(0.353)	(0.131)	(0.148)	(0.119)	(0.0986)	(0.0354)	(0.00456)
Ratio of share of highly-educated women to share of highly-educated men_sq	-0.532***	-0.110*	-0.117	-0.176***	-0.120**	-0.0258	-0.0000643
	(0.163)	(0.0593)	(0.0707)	(0.0530)	(0.0457)	(0.0164)	(0.00212)
Share of economically active women	-0.00242	-0.0000835	-0.000669	-0.000615	-0.000832**	-0.000268*	-0.0000227
	(0.00164)	(0.000724)	(0.000667)	(0.000553)	(0.000410)	(0.000138)	(0.0000191)
Dummy_1999	-0.0109***	-0.00465***	-0.00208	-0.00107	-0.00142	-0.000406	-0.0000370
	(0.00375)	(0.00162)	(0.00127)	(0.00232)	(0.00175)	(0.000506)	(0.0000411)
Dummy_2000	-0.0195***	-0.00831***	-0.00407*	-0.00191	-0.00238	-0.000617	-0.0000556
	(0.00622)	(0.00273)	(0.00204)	(0.00381)	(0.00296)	(0.000865)	(0.0000671)
Dummy_2001	-0.0385***	-0.0134***	-0.0146***	-0.000658	-0.00311	0.000238	0.000105
	(0.00973)	(0.00392)	(0.00358)	(0.00574)	(0.00458)	(0.00147)	(0.000117)
Dummy_2002	-0.0491***	-0.0190***	-0.0230***	0.00102	-0.000673	0.000474	0.000543***
	(0.0135)	(0.00501)	(0.00392)	(0.00805)	(0.00670)	(0.00204)	(0.000171)
Dummy_2003	0.00774	-0.0101*	-0.00816*	0.0195*	0.0111	0.00237	0.000469**
	(0.0201)	(0.00538)	(0.00420)	(0.0114)	(0.00962)	(0.00272)	(0.000223)
Dummy_2004	0.0492**	-0.000697	-0.00346	0.0329**	0.0201	0.00409	0.000761***
	(0.0242)	(0.00608)	(0.00467)	(0.0137)	(0.0120)	(0.00351)	(0.000222)
Dummy_2005	0.0490	-0.00574	-0.00664	0.0334**	0.0239	0.00593	0.00135***
	(0.0292)	(0.00653)	(0.00589)	(0.0159)	(0.0143)	(0.00422)	(0.000335)
Dummy_2006	0.0987***	0.00516	0.00131	0.0461**	0.0355**	0.00790	0.00149***
	(0.0350)	(0.00676)	(0.00661)	(0.0180)	(0.0166)	(0.00478)	(0.000374)
Dummy_2007	0.142***	0.0110	0.0128	0.0565***	0.0476**	0.00985*	0.00177***
	(0.0417)	(0.00709)	(0.00778)	(0.0206)	(0.0188)	(0.00541)	(0.000429)
Dummy_2008	0.188***	0.0242***	0.0286***	0.0655***	0.0529**	0.0124**	0.00200***
	(0.0486)	(0.00711)	(0.00957)	(0.0230)	(0.0208)	(0.00600)	(0.000521)
Dummy_2009	0.164***	0.0222***	0.0203**	0.0562**	0.0512**	0.0129**	0.00225***
	(0.0493)	(0.00757)	(0.00970)	(0.0236)	(0.0219)	(0.00628)	(0.000522)
Dummy_2010	0.185***	0.0182**	0.0266**	0.0709***	0.0609**	0.0142**	0.00239***
	(0.0537)	(0.00795)	(0.0106)	(0.0256)	(0.0233)	(0.00658)	(0.000576)
Dummy_2011	0.180***	0.00738	0.0261**	0.0757***	0.0706***	0.0186***	0.00253***
	(0.0550)	(0.00849)	(0.0109)	(0.0260)	(0.0238)	(0.00674)	(0.000611)
Dummy_2012	0.180***	-0.00325	0.0308**	0.0833***	0.0760***	0.0200***	0.00265***
	(0.0581)	(0.00972)	(0.0116)	(0.0280)	(0.0248)	(0.00698)	(0.000657)
Dummy_2013	0.0881	-0.0385***	0.0114	0.0659**	0.0703**	0.0195***	0.00252***
	(0.0585)	(0.0115)	(0.0122)	(0.0291)	(0.0259)	(0.00715)	(0.000677)
Dummy_2014	0.0625	-0.0612***	0.00822	0.0703**	0.0770***	0.0203**	0.00241***
	(0.0624)	(0.0128)	(0.0128)	(0.0320)	(0.0277)	(0.00765)	(0.000697)
Dummy_2015	0.0462	-0.0778***	0.00691	0.0733**	0.0826***	0.0217***	0.00226***
	(0.0642)	(0.0142)	(0.0141)	(0.0335)	(0.0287)	(0.00783)	(0.000712)
Dummy_2016	0.0197	-0.0950***	-0.00400	0.0763**	0.0861***	0.0237***	0.00211***
	(0.0679)	(0.0157)	(0.0150)	(0.0360)	(0.0304)	(0.00817)	(0.000724)
Dummy_2017	-0.0439	-0.115***	-0.0231	0.0687*	0.0786**	0.0234***	0.00252***
	(0.0686)	(0.0161)	(0.0158)	(0.0373)	(0.0312)	(0.00833)	(0.000439)
Exposure to robots	-0.0192**	-0.00373	-0.00147	-0.00110	-0.00351	-0.00109	0.000127
	(0.00805)	(0.00560)	(0.00525)	(0.00502)	(0.00414)	(0.00143)	(0.000163)
Exposure to robots # Initial share of workers out of manufacturing	0.000260**	0.0000382	0.0000222	0.0000282	0.0000560	0.0000178	-0.00000183
	(0.000110)	(0.0000700)	(0.0000698)	(0.0000651)	(0.0000553)	(0.0000190)	(0.00000201)
Constant	0.466	0.859*	0.271	-1.042	-0.666	-0.0142	0.0441*
	(1.624)	(0.448)	(0.502)	(0.667)	(0.728)	(0.239)	(0.0233)
N	700	700	700	700	700	700	700

[truncated: 16 more sheets: CEE_INT_1, DE_INT_2, FR_INT_2, IT_INT_2, UK_INT_2, CEE_INT_2, DE_INT_3, FR_INT_3, IT_INT_3, UK_INT_3, CEE_INT_3, DE_INT_4, FR_INT_4, IT_INT_4, UK_INT_4, CEE_INT_4]
